# Supplementary material for: Chemopreventive targeted treatment of head and neck precancer by Wee1 inhibition
Source: Sci Rep. 2020 Feb 11;10:2330. doi: 10.1038/s41598-020-58509-2 (PMC7012863; doi:10.1038/s41598-020-58509-2)
Supplement: Supplementary file 2 — Supplementary Table S2. [file 41598_2020_58509_MOESM2_ESM.xlsx]

## Sheet: Suppl. Table 2 
Supplementary Table S2. Median of triplicate viability scores of siRNAs per cell line#
	Gene	CCH-FAHNSCC-2	VU-SCC-1131	VU-SCC-1365	VU-SCC-1604	VU-SCC-120 (ref)	VU-SCC-OE	UM-SCC-11B	UM-SCC-22B	UM-SCC-104	UM-SCC-47	UT-SCC-45	VU-SCC-147	Fibro-blasts #50	Fibro-blasts #54	Fibro-blasts VU-1678
	ADAMTS17*	-0.0252282	-0.0485277	-0.1468	0.179824	0.209439	-0.165878	-0.427724	-0.253845	-0.155436	0.333066	-0.25718	-0.259292	0.044652	-0.186728	0.098531
	AGFG2	-0.967515	-0.764625	-0.383249	0.106902	-1.15278	-0.580197	-0.564067	-1.17784	-0.536911	-0.542792	-0.443118	-0.797983	-0.600373	-0.608835	-0.521804
	AHSP∫	-0.992782	-1.32293	-0.901195	-0.809376	-0.661862	-0.834768	-0.829715	-2.03585	-0.510155	-0.681103	-1.35076	-0.270937	-0.632173	-0.479939	-0.290813
	ALDH18A1	-0.655626	-0.79565	-0.0898366	0.0324836	-0.945918	-0.177689	-0.313502	-0.438176	-0.266559	-0.600519	-0.065757	-0.11374	0.0231678	0.0582768	0.175809
	ANAPC1	-0.181409	-0.390708	-0.356718	-0.431778	-0.160708	-0.47838	-0.310101	-0.941599	-0.226797	-0.117174	-0.341073	-0.48625	-0.2751	-0.419183	-0.283172
	ANAPC4	-0.584466	-1.05426	-0.698389	-0.430538	-0.443344	-0.752706	-1.59152	-2.60037	-0.370685	-0.0553019	-1.39354	-0.481889	-0.0289982	-0.186358	-0.0327995
	AP5S1	-0.441425	-1.51141	NA	-0.18049	-0.876976	-0.586055	-0.850912	-0.858335	-0.421647	-0.461042	-0.64387	-0.467542	-0.352058	-0.6071	-0.427866
	APCDD1Lǂ	-0.818083	-0.63541	-0.900967	-0.249588	-1.06026	-0.586776	-0.903685	-1.57739	-0.693363	-0.53515	-1.11098	-0.790174	-0.667881	-0.569289	-0.570526
	AQR	-0.73531	-2.04371	-1.2056	-1.00357	-1.22659	-0.187939	-2.14595	-0.849605	-0.341626	-0.434558	-0.540264	-0.202641	0.0441676	-0.258644	0.173491
	ARCN1	-1.39659	-2.34435	-2.21007	-0.63615	-2.62001	-1.55035	-2.9226	-1.83665	-0.868534	-1.20159	-1.43214	-0.73081	-0.297855	-0.569144	-0.123601
	ARFGEF1	0.0014467	0.0838078	-0.342245	0.122272	0.0579807	-0.183579	-0.0499144	-0.188079	-0.517282	0.0113025	-0.109767	-0.154469	-0.0650691	-0.377008	-0.222327
	ARHGAP20	-0.554516	-1.39119	-0.65752	-0.376096	-0.877154	-0.526179	-0.970446	-0.621245	-0.154496	0.041935	-0.800386	-0.62014	-0.494011	-0.508674	-0.435207
	ARL14	-0.243993	0.0156741	-0.217936	0.125564	-0.204026	-0.0390048	-0.0881872	-0.838091	-0.365001	-0.69872	-1.26756	-0.544186	-0.199301	-0.345069	-0.153016
	ARSG	-0.77043	-0.484943	-1.03534	-0.786521	-1.06003	-0.878755	-1.17264	-1.09179	-0.724238	-0.557941	-1.04346	-1.11969	-0.245186	-0.0712039	-0.07411
	ASB16	-0.372265	-0.768875	-0.963708	-0.425115	-0.903749	-1.12104	-2.04106	-1.37763	-0.516919	-0.524603	-1.26787	-0.772697	-0.392306	-0.568444	-0.535023
	ASNS	-0.845254	-0.020128	-0.212044	-0.496285	-0.00642877	0.264972	0.114336	NA	-0.673788	-0.450621	-0.940171	0.0257407	0.148556	-0.338097	0.120445
	ATP6AP1	-0.409537	-0.566075	-0.243476	-0.227139	-1.74343	-0.375236	-2.25175	-1.99425	-0.422787	-0.3738	-1.49584	-0.712124	0.270327	-0.227793	-0.109894
	BIRC5	-0.30316	-1.91068	-0.426431	-0.657763	-0.190296	-1.18669	-0.755937	-1.06663	-0.715794	-0.341056	-0.66328	-0.773058	-1.05303	-0.727044	-0.543745
	C14orf129	-0.528361	-0.884362	-0.722928	-0.0376768	-0.350785	-0.525801	-1.17239	-0.992455	-0.455854	-0.894205	-0.827103	-0.739491	-0.859265	-0.73351	-0.594772
	C19orf59	-0.466755	-0.244311	-0.522807	-0.214063	-1.26943	-0.199747	-0.271718	-0.331055	-0.54826	-0.522908	-0.424395	-0.674524	-0.640222	-0.57783	-0.476094
	C22orf29	-0.378759	-0.559382	-0.838797	-1.19443	-0.270217	-0.351178	-1.9594	-2.10533	-0.545829	-0.682614	-1.06249	-0.575402	-0.221035	-0.190049	-0.246718
	C8orf31	-0.697116	-1.40465	-0.98107	-0.405373	-1.38124	-1.25339	-1.7151	-1.69287	-0.584717	-0.939978	-1.33999	-0.806624	-1.0153	-0.701199	-0.702356
	CACTIN	-0.415634	-0.958537	-0.210309	-1.1198	-0.646772	-0.0168335	-0.390321	-0.157751	-0.297489	-0.301115	-0.356393	-0.0902485	-0.0797582	-0.158362	0.0233387
	CALCOCO2	-0.451415	-0.468656	-0.53309	-0.28007	-0.538986	-0.644096	-0.459159	-1.36106	-0.401378	-0.55299	-0.414072	-1.06839	-0.517486	-0.395046	-0.414761
	CCBL2	-0.348648	-0.887872	-1.06417	-1.12291	-1.22294	-0.222908	-1.07779	-1.64533	-0.592427	-0.0288155	-1.30989	-0.392602	-0.101007	-0.0138137	-0.0145548
	CCDC153	-0.117231	-0.391204	-0.484434	-0.50459	-0.179577	0.07463	-0.408893	-0.234071	-0.244786	-0.319682	-0.813907	-0.1323	-0.0934062	-0.183271	-0.414118
	CCDC99	-0.831629	-0.950705	-1.28915	-0.986902	-1.89291	-1.10761	-1.0482	-2.75707	-0.387436	-0.983964	-1.33356	-1.28459	-1.00347	-0.636119	-0.640454
	CCT4	-0.591104	-0.654752	-0.378784	-0.657372	-0.793079	-0.151641	-0.885988	-0.89875	-0.0410415	-0.292826	-1.20081	-0.108576	0.128027	-0.0770426	0.157253
	CCT7	-0.456666	-0.830989	-0.782563	-0.735977	-0.828216	-0.195752	-1.13402	-0.675489	-0.472436	-0.344458	-0.343978	-0.389862	-0.655701	-0.42359	-0.301916
	CCT8	-0.305809	-0.68891	-0.649251	-0.968538	-0.988723	-0.406874	-1.21447	-1.16249	-0.507909	-0.497458	-1.15305	-0.666479	-0.715402	-0.306304	-0.301764
	CD207	-0.568657	-0.217517	-0.870524	-0.602843	-1.33099	-0.210075	-0.581214	-1.26855	-0.901959	-0.539462	-0.577658	-0.598851	-0.215746	-0.275021	-0.114042
	CDC40	-0.513449	-1.92581	-1.13162	-1.1447	-0.850954	-0.326646	-1.59378	-1.78892	-0.110803	-0.250695	-0.459815	-0.200147	-0.341179	-0.304749	-0.303481
	CDC5L	-0.290447	-2.00985	-0.577295	-1.51787	-0.46495	-0.409063	-1.39273	-0.512742	-0.0227328	0.139163	-0.818322	-0.338612	-0.14642	-0.125511	0.0259259
	CDCA8	-0.421927	-1.86499	-1.00859	-1.27589	-1.13114	-1.34764	-1.98338	-1.38468	-0.540426	-0.442309	-0.971871	-0.775952	-0.45101	-0.457206	-0.436372
	CDK1	-0.404871	-0.626938	-0.584807	-0.227477	-0.648004	-0.0891376	-0.558398	-0.498614	-0.22071	-0.237872	-0.625601	-0.609964	-0.160521	-0.0355864	0.15497
	CDK11A	0.112661	-1.87938	-0.728193	-1.01043	-1.14761	-0.43734	-0.943393	-0.39842	-0.37563	-0.124852	-0.917603	-0.147232	-0.141487	0.139187	0.0844574
	CELF5	-0.776752	-0.556174	-0.693995	-0.597922	-1.27479	-0.643634	-0.956735	-0.848873	-0.353981	-0.704768	-0.644077	-0.773721	-0.376797	-0.432253	-0.254526
	CENPE	-0.654584	-1.02284	-0.258184	-0.597018	-1.69084	-0.726125	-0.535059	-0.429052	-0.328405	-0.657598	-1.27982	-0.288601	0.301417	0.0430075	0.19486
	CEP72	-0.901655	-1.23563	-0.85881	-0.167836	-0.664178	-0.609907	-0.703197	-0.836365	-0.52028	-0.239927	-0.713051	-0.443048	-0.00969569	-0.355537	0.0103772
	CHMP2A	-1.64291	-1.62961	-1.2938	-1.72536	-2.67288	-0.28074	-2.01599	-1.96506	-1.12381	-0.414553	-1.68777	-1.2505	-0.823326	-0.0559941	0.0901218
	CKAP5	-0.812515	-2.45636	-1.29578	-1.50636	-1.93313	-1.46448	-2.93483	-2.29644	-0.765771	-0.843492	-1.27693	-0.926388	-0.521873	-0.497594	-0.331146
	COL10A1	-0.838733	-0.29316	-0.197239	-0.130735	-0.199672	-0.358352	-0.401258	-0.451134	-0.15388	-0.506323	-0.660839	-0.357901	-0.648883	-0.671001	-0.506862
	COL20A1	-1.54008	-2.50142	-2.5413	-1.20407	-2.28526	-0.614369	-2.61887	-1.59046	-0.577401	-0.943232	-0.957512	-0.802855	-0.857798	-0.452749	-0.1824
	COPA	-1.92082	-2.64216	-1.99716	-1.33287	-2.88693	-1.13444	-2.87815	-2.63056	-0.77568	-1.44328	-1.45927	-1.02492	-1.08645	-0.707196	-0.506902
	COPB1	-1.48898	-2.16856	-1.97738	-0.863794	-2.23366	-1.11682	-1.76921	-2.72261	-0.952637	-1.24593	-1.37776	-1.20264	-0.862037	-0.71565	-0.442996
	COPB2	-1.58478	-2.5118	-1.77792	-1.3054	-2.72633	-0.735681	-2.59298	-1.59631	-0.621359	-1.26595	-1.37285	-0.642408	-0.350544	-0.548187	-0.254742
	COPG1	-1.11938	-1.65781	-0.803153	-0.44572	-2.60224	NA	-1.61474	-0.938772	-0.518663	-1.16709	-0.940425	-0.527583	-0.225818	-0.512188	-0.29714
	COPZ1	-0.574962	-2.44172	-1.48823	-1.02289	-1.76996	-0.894787	-0.906791	-0.684041	-0.477217	-0.751787	-0.928382	-0.256049	-0.171031	-0.302232	-0.284085
	COPZ2	-0.858712	-1.29408	-0.971092	-0.612	-0.547024	-0.555772	-0.686557	-1.47687	-0.482043	-0.740083	-0.828276	-0.812491	-0.926133	-0.761156	-0.667519
	CRNKL1	-1.06164	-1.76054	-0.831071	-1.9159	-0.721044	-0.696927	-2.29319	-3.12748	-0.820549	-0.316464	-2.14073	-1.08196	-0.325432	-0.384906	-0.297116
	CSDC2	-0.607696	-0.325681	-0.197121	0.201196	-0.19929	0.0617918	-0.460316	-0.455286	-0.145684	-0.496676	-0.51024	-0.729578	-0.692434	-0.452447	-0.389227
	CSNK2A2	-0.356291	-0.333694	-0.621247	-0.359732	-1.03387	-1.08037	-1.36052	-1.03724	-0.514071	-0.689809	-0.663978	-0.783635	-0.287376	-0.203609	-0.14796
	CSTA	-0.88207	-0.00351477	NA	-0.369783	-0.635434	-0.609307	-0.896646	-0.869172	-0.258244	-0.346552	-0.603605	-0.763037	-0.376682	-0.640446	-1.12504
	CWC15	-0.310732	-1.62352	-0.279295	-1.04337	-0.778249	-0.611772	-0.406264	-1.16811	-0.246812	-0.366232	-0.397877	-0.691339	0.218277	-0.190238	-0.206866
	CWC22	-0.666471	-2.02266	-1.0472	-1.36271	-1.14839	-0.35798	-1.2773	-1.03658	-0.243024	-0.43169	-1.37257	-0.719777	-0.587795	-0.557678	-0.631999
	CXorf59	-0.158478	-0.440567	-0.192801	-0.0445431	-0.656136	-0.302354	-0.909636	-2.58179	-0.694608	-0.603101	-0.956755	-0.796368	-0.535023	-0.218798	-0.55672
	DDB1	-0.248614	-0.890591	-0.136522	-0.512883	-0.109119	-0.162389	-0.723635	-2.11635	-0.132923	-0.158132	-1.01487	-0.256175	0.204329	-0.0861624	-0.108449
	DDX19A	-0.533264	-2.26561	-0.512901	-1.45538	-1.52981	-0.605327	-1.48556	-0.689746	-0.120792	-0.0364957	-1.28518	-0.237902	0.0251847	-0.075079	0.0655327
	DDX19B	-0.90904	-2.70944	-0.78904	-2.2078	-1.48459	-0.711079	-3.04976	-0.537668	0.160954	-0.41206	-1.61713	-0.261572	0.302278	0.0498943	0.361032
	DDX3X	-0.195299	-0.335313	-0.316604	-0.787473	-0.0419214	-0.187499	-0.368137	-0.707421	0.0378831	-0.332259	-0.692854	-0.129861	-0.0187853	-0.338991	-0.221889
	DDX42	-0.751932	-1.02537	-0.837227	-0.982431	-1.73495	-0.693385	-1.79684	-0.788137	-0.224394	-0.814974	-0.588153	-0.900194	-0.213727	-0.403986	-0.21088
	DHX8	-0.460445	-1.34722	-0.704558	-2.26095	-0.546601	-0.420653	-0.906905	-2.30737	-0.217591	-0.0798311	-1.06074	-0.326146	0.0117695	-0.16948	0.0115776
	DKK3	-0.47937	-0.701613	-0.399256	-0.17368	-0.937743	-1.14552	-1.81404	-1.56272	-0.507856	-0.344112	-0.723273	-0.623719	-0.034795	-0.286196	-0.0154483
	DSE	0.0163055	-0.268562	-0.974584	0.294113	-1.3083	0.130324	-0.115474	-0.973379	-0.193612	-0.0497978	-0.323971	-0.282232	-0.203797	0.00968949	0.219864
	EFTUD2	-0.625474	-1.75955	-1.24028	-2.17067	-0.993029	-0.483158	-1.06876	-0.740709	-0.214836	-0.240386	-0.855526	-0.374752	-0.0730526	-0.171351	-0.109652
	EIF1AX	-0.247065	-0.536634	-0.276598	-0.75029	-0.578091	-0.340072	-0.467092	-0.557793	-0.127339	-0.446857	-0.463755	-0.243095	-0.244823	-0.224465	-0.184045
	EIF2B3	-0.014446	-0.666609	-0.498821	-0.43113	-0.302969	-0.312956	-0.521472	-0.403606	-0.154415	-0.39574	-0.29796	-0.0633983	-0.295359	-0.0982013	-0.173921
	EIF2S1	-0.425679	-0.91887	-0.557537	-0.763203	-0.825393	-0.479894	-0.416991	-0.961447	-0.224951	-0.495731	-0.474006	-0.28242	-0.131636	-0.384085	-0.293405
	EIF2S2	-0.315252	-1.46968	-0.399796	-0.527886	-0.65217	-0.364076	-1.38997	-0.377686	-0.304826	-0.798424	-0.444561	-0.534456	-0.348396	-0.443133	-0.24149
	EIF2S3	-0.273619	-1.05004	-0.184886	-0.810977	-0.404903	-0.79352	-0.633297	-2.49639	-0.781599	-0.313126	-1.15986	-0.703297	-0.333105	-0.172135	-0.211469
	EIF3A	-1.01467	-2.10981	-1.65034	-1.64454	-0.988147	-0.954616	-1.80678	-2.22106	-0.947248	-0.873188	-1.58901	-1.00273	-0.167207	-0.369229	-0.109345
	EIF3B	-1.04573	-1.78746	-1.14766	-1.18609	-0.846213	-0.740885	-0.566661	-3.34358	-0.792812	-0.237061	-1.60582	-0.760902	-0.374431	-0.242093	-0.113498
	EIF3C	-1.61668	-2.24308	-2.19477	-1.94258	-2.26746	-0.838513	-1.82749	-2.04775	-1.01351	-0.948092	-1.74645	-0.997721	-0.630716	-0.480094	-0.479563
	EIF3G	-0.778037	-1.81444	-1.82594	-1.32165	-1.62323	-1.1002	-1.01196	-1.03779	-0.821652	-0.484065	-1.15711	-0.635933	-0.150087	-0.112317	0.146328
	EIF3I	-0.708008	-1.56144	-1.14454	-1.19663	-0.659947	-1.24545	-0.836712	-2.73668	-0.719597	-0.871723	-1.36931	-0.754571	-0.231837	-0.409645	-0.267543
	EIF4A3	-0.846533	-2.55433	-1.73022	-1.88343	-1.99595	-1.39721	-3.57197	-2.61998	-0.244909	-0.931492	-1.37467	-1.06196	-0.570192	-0.569011	-0.489645
	EIF4E	-0.403374	-1.23079	-0.651896	-0.736129	-0.413698	-0.294755	-0.800115	-0.842222	-0.344115	-0.295977	-0.892635	-0.518408	-0.660875	-0.251186	-0.385982
	EPRS	0.110151	-0.481425	-0.379998	-0.430287	-0.478163	-0.0435768	-0.451648	-1.05842	-0.41087	-0.488911	-0.855753	-0.546622	-0.401585	0.022993	-0.239303
	EPS8L1	-0.3792	-0.344234	-0.286829	-0.0902087	-1.17781	-0.678832	-0.599232	-0.981985	-0.5601	-0.487129	-1.01728	-1.38872	-0.302083	-0.0805548	-0.181942
	ETF1	-0.355714	-0.485195	-0.331394	-0.4596	-0.55847	-0.288659	-0.807003	-1.57558	-0.438312	-0.634104	-0.968866	-0.531894	-0.371645	-0.00485529	-0.087351
	FAU	-0.798399	-2.17811	-1.80278	-1.48804	-1.75889	-0.915459	-1.76815	-2.40128	-0.828024	-1.03246	-1.47046	-0.988043	-0.339765	-0.247053	-0.143584
	FBXO30	-0.325226	-0.100714	-0.598843	-0.90666	-0.286624	-0.516023	-0.769556	-3.36874	-0.626382	-0.407304	-1.17217	-0.534967	-0.389131	-0.375289	-0.40553
	GABRB2	-0.193866	-1.39245	-0.816337	0.235506	-0.324404	-0.667036	-1.38844	-2.38064	-0.589041	-0.600832	-1.55017	-1.30162	-0.390343	-0.432729	-0.435425
	GABRR1	-0.09777	-0.6641	-0.292359	0.0681322	-0.301008	-0.465936	-0.821717	-2.81268	-0.495745	-0.150955	-1.51621	-0.611244	-0.333329	-0.164851	0.0106345
	GNPDA1	-0.466244	-1.58923	-0.734451	-0.0605211	-0.70265	-0.52226	-1.11248	-0.809508	-0.400822	-0.404476	-0.806884	-0.203757	-0.420265	-0.551414	-0.206746
	GPX4	-0.0208768	-0.294771	-0.215427	0.277594	-0.000543223	-0.528254	-0.207237	-0.580548	0.0154892	-0.18115	-0.601844	-0.146723	0.018427	0.173584	0.232533
	GSPT1	-0.237851	-0.8948	-0.561822	-0.309131	-0.713462	0.048919	-0.327984	-0.263316	-0.410255	-0.279968	-0.251603	-0.132728	0.11585	0.243087	0.262454
	HAPLN2	-0.242838	-0.477282	-0.336417	-0.0993206	-0.597778	-0.683787	-0.801279	-0.522592	-0.491918	-0.845284	-0.902442	-0.429664	-0.353448	-0.388529	-0.373013
	HES4	-0.525493	-1.70303	-1.71623	-0.299588	-1.54273	-1.32989	-1.96687	-1.27924	-0.64399	-0.74342	-0.835257	-1.15592	-0.284458	-0.350247	-0.409356
	HNRNPC	-0.383098	-1.16779	-0.540042	-0.263497	-0.706477	-0.683047	-1.42787	-1.04798	-0.38776	-0.629474	-1.03797	-0.850431	0.226048	0.251669	0.211911
	HNRNPK	-0.501041	-1.67184	-0.886036	-0.864817	-2.85842	-0.426557	-2.30132	-2.26774	-0.375062	-0.209016	-1.8835	-0.747451	0.00199373	-0.188076	-0.198691
	HNRNPL	-0.326866	-0.629341	-0.50921	-0.213119	-0.332968	-0.48057	-0.58672	-2.45306	-0.836864	-0.271057	-1.38971	-0.627228	-0.130123	-0.241401	-0.440225
	HNRNPU	-0.789823	-0.537969	-0.361359	-0.659445	-0.705294	-0.25073	-0.633477	-0.988753	-0.121873	-0.254858	-0.433066	-0.716176	-0.271897	-0.326439	-0.358973
	IK	-0.821257	-1.92023	-1.44178	-1.7273	-1.13451	-1.35539	-2.18145	-2.57581	-0.415347	-0.757813	-1.65164	-0.802878	-0.140638	-0.139223	-0.046025
	INCENP	-0.41241	-1.51303	-1.37607	-0.640223	-0.854253	-0.942051	-1.39576	-1.92792	-0.801904	-0.311257	-0.9049	-0.493476	-0.415639	-0.251131	0.0109472
	INTS4	-0.551293	-0.392497	-0.205168	-0.508867	-0.146866	-0.21106	-0.539269	-0.36772	-0.8684	-0.736784	-0.37829	-0.600135	-0.423969	-0.438337	-0.479361
	ISCU	-0.0433568	-0.450567	-0.480941	-0.0784873	-0.611719	-0.0182419	-0.197648	-0.692944	-0.384542	-0.418304	-0.0156452	-0.205698	0.100031	-0.164203	-0.0934716
	ITGAV	-0.356737	-0.0149445	-0.156537	-0.0377431	-0.440216	0.014776	-0.176616	-0.557487	-0.309719	-0.434419	-0.392398	-0.458767	-0.576758	-0.544258	-1.21699
	JAKMIP3	0.0168027	-0.538186	-0.228897	-0.134265	-0.665254	-0.284193	-0.691509	-1.67384	-0.505197	-0.0585965	-1.07646	-0.275749	0.555709	0.271741	0.290705
	KDM4A	-0.614734	-0.544836	-0.633769	0.120151	-0.670845	-0.356444	-1.20931	-0.376637	-0.658944	-0.477901	-0.359625	-0.804446	-0.306779	-0.354864	-0.442267
	KIF11	-0.891184	-2.23743	-1.0568	-1.34842	-1.29901	-0.723026	-1.90736	-2.96458	-0.422221	-0.364472	-1.76656	-0.366816	-0.0888544	0.02772	0.0922159
	KIF18A	-0.28622	-0.945897	-1.24374	-0.955577	-1.80404	-0.403801	-1.59985	-2.26278	-1.20079	-0.655988	-2.04947	-1.17813	-0.262409	-0.0900916	0.127527
	KIF23	-0.423674	-2.30419	-0.676346	-0.996656	-0.849932	-1.28371	-1.50682	-1.13863	-0.464249	-0.542941	-1.17633	-0.386258	-0.381144	-0.296665	-0.1675
	KLHL1	-0.265234	-0.55193	-0.750063	0.127135	-1.30331	-0.803663	-0.58464	-0.700042	-0.701432	-0.448766	-1.10179	-1.26877	-0.813476	-0.476974	-0.586703
	KPNB1	-1.44017	-2.2389	-1.32848	-1.19715	-1.56087	-1.20966	-2.11138	-2.61655	-0.725968	-1.05418	-1.3372	-1.36954	-1.26381	-0.680251	-0.713604
	KRTAP13-2	-0.800628	-0.557507	-1.20913	-0.41531	-1.19392	-0.695809	-0.916258	-0.288159	-0.118281	-0.440293	-0.394603	-0.467609	-0.937226	-0.493208	-0.546134
	LARS	-0.5529	-0.326982	-0.256287	-1.32724	-0.160076	-0.205888	-0.178072	-0.2791	-0.243985	-0.0219556	-0.340441	-0.219838	-0.147994	-0.288509	-0.256667
	LCE3A	-0.735303	-1.17457	-0.91122	-0.608062	-0.685698	-0.863699	-0.809525	-1.13568	-0.601145	-0.786411	-0.678712	-1.09038	-0.793694	-0.682993	-0.703093
	LIF	-0.426339	-0.343621	-0.923263	-0.649544	-0.546815	-0.549145	-1.05092	-1.19458	-0.721424	-0.865047	-0.239115	-0.753362	-0.734328	-0.522622	-0.559723
	LOC342293	-0.593815	-1.10107	-0.421177	-1.39773	-1.069	-0.229769	-0.838751	-1.30787	-0.329298	-0.114115	-0.387696	-0.570245	-0.39116	-0.367074	-0.125486
	LOXL3	-0.32767	-0.235606	-0.0545755	0.0615681	0.188054	-0.207272	-0.0447562	-0.148293	-0.151518	-0.258395	-0.341926	-0.197862	-0.374584	-0.372594	-0.350222
	LPAR3	-0.564393	-0.535758	-0.722134	-0.80887	-1.25707	-0.741761	-1.26471	-1.04939	-0.584277	-0.442373	-1.86088	-1.19916	-0.181115	-0.166699	-0.100291
	LRRC61	-0.609316	-0.840523	-0.907413	-0.835488	-1.23388	-0.668414	-1.28725	-0.77526	-0.516707	-0.731513	-0.40782	-0.917132	-0.411738	-0.551403	-0.556651
	LSM7	-0.38197	-1.64784	-0.12765	-0.93549	-0.144189	-0.0479247	-0.615172	-0.311741	-0.723065	-0.412544	-0.386047	-0.145646	0.00964167	-0.216787	-0.0309123
	MC3R	-0.683361	-1.20136	-0.765354	-1.43684	-0.173944	-0.483197	-0.617697	-0.824792	-0.407102	-0.180498	-0.58874	-0.564986	-0.193006	-0.133068	-0.135422
	MED21	-0.898137	-0.778368	-1.1904	-1.57725	-1.17261	-1.08442	-1.28367	-1.08046	-0.707805	-0.325876	-0.857602	-0.431947	-0.412109	-0.263855	-0.0455883
	MFAP1	-0.862336	-1.79343	-1.17125	-1.61132	-0.857195	-0.997807	-0.698834	-2.18193	-0.588408	-0.813103	-1.33448	-1.14388	-0.328157	-0.38651	-0.351719
	MS4A14	-0.584439	-0.105466	-0.535317	-0.311067	-0.296911	-0.103558	-0.412675	-0.649147	-0.296262	-0.485986	-0.249376	-0.786286	-0.400292	-0.349104	-0.304578
	MST1R	-0.247175	-0.0409022	-0.52476	0.0174004	-0.415207	-0.351575	-0.414127	-0.466884	-0.167183	-0.725456	-0.629194	-1.00862	-0.720606	-0.449794	-0.614419
	N6AMT1	-0.113693	-0.0753545	-0.203791	0.0384996	-0.233405	-0.0325067	-0.470374	-0.0198817	-0.0491083	-0.00925539	-0.0601275	-0.140847	0.00804847	0.00473546	0.0537251
	NAA38	-0.410161	-0.979641	-0.238703	-1.17043	-0.411967	-0.550922	-0.934025	-0.736449	0.012602	-0.271094	-0.286816	-0.501885	-0.307705	-0.284182	-0.383749
	NAB1	-0.448284	-0.371606	-1.09495	-0.527508	-0.888034	-0.299774	-0.430424	-1.68769	-0.372748	-0.671824	-0.77479	-0.972088	-1.21208	-0.724089	-0.818173
	NAPA	-1.09703	-2.22385	-1.85637	-1.49885	-1.94463	-0.327094	-3.28725	-1.20395	-0.755458	-0.543712	-1.00714	-0.436336	-0.351889	-0.176167	-0.180061
	NDE1	-0.690885	-2.45204	-1.64606	-2.03368	-1.88398	-1.38595	-2.92991	-0.935817	-0.435477	-0.4205	-1.13666	-0.724439	-0.218082	-0.143065	-0.036684
	NHP2L1	-1.3987	-2.54935	-2.07153	-2.56408	-1.50294	-1.52476	-3.41176	-1.98762	-1.01019	-0.712298	-1.5829	-1.49663	-0.159325	-0.128866	-0.0131272
	NSA2	-0.996571	-1.63345	-0.964068	-1.3199	-1.56755	-0.94595	-0.735913	-1.34167	-0.754001	-0.637188	-0.62747	-1.1687	-0.690209	-0.590055	-0.728954
	NXF1	-1.21493	-3.0407	-2.7411	-2.18846	-2.1422	-0.781277	-2.97201	-1.72651	-0.231367	-0.915854	-1.54599	-1.37961	-1.47488	-1.05714	-0.596292
	OGDH	-0.330335	-0.287761	-0.0547714	-0.083357	-0.291233	-0.103331	-0.281537	-0.118764	-0.357141	-0.365661	-0.149049	-0.165367	0.0608992	0.0901288	-0.0041253
	OR1J2	-0.0679665	-0.138357	-0.271448	-0.472467	-0.102093	-0.0413126	-0.287804	-0.988389	-0.250943	-0.0218247	-0.388159	-0.288401	-0.242655	-0.256762	-0.33584
	PABPN1	-0.124134	-0.332411	-0.0436831	-0.251039	-0.318537	0.0239007	0.0664216	-0.161942	-0.362045	-0.160403	-0.280502	-0.118769	-0.262323	-0.0671787	-0.126606
	PCDHB13	-0.451093	-0.329751	-0.639166	-0.55905	-1.17779	-0.228591	-0.516843	-0.330149	-0.432827	-0.502948	-0.474576	-1.03096	-0.476953	-0.441279	-0.539012
	PCF11	-1.62704	-1.50672	-0.325271	-1.05161	-1.62195	-0.516615	-0.920736	-2.60633	-1.09268	-0.672408	-1.82395	-1.03704	-1.15031	-0.805146	-0.638387
	PEPD	-0.155562	-0.246742	-0.655359	-0.209309	0.0343599	0.0191182	-0.238765	-0.035964	-0.255106	-0.201867	-0.182241	-0.0567265	-0.210103	0.0576898	-0.163595
	PES1	-0.472341	-0.584652	-0.499788	0.0545441	-0.412733	-0.227144	-0.318796	-1.06769	-0.354375	-0.457862	-0.398138	-0.200147	-0.331847	-0.374283	-0.544882
	PHF5A	-0.0339638	-0.877747	-0.578879	-1.18026	-0.649951	-0.53234	-1.35975	-1.31136	-0.381497	-0.245393	-0.612296	-0.534177	0.140086	0.111585	-0.0043181
	PLK1	-2.26062	-3.08838	-2.04717	-2.02206	-2.49574	-2.14623	-2.52898	-3.66265	-0.86308	-1.10546	-2.21881	-1.14019	-1.21064	-0.638941	-0.580863
	PLRG1	-0.272567	-1.30419	-0.422148	-1.64106	-0.754921	-0.0444787	-0.5392	-0.222965	-0.283581	-0.306113	-0.758882	-0.599204	-0.227469	-0.133358	-0.10222
	POLD4	-0.351509	-0.47565	-0.595294	0.00623177	-1.2853	-0.557694	-0.515531	-0.710059	-0.520457	-0.485167	-0.576323	-0.89311	-0.271688	-0.239944	-0.397179
	POLR2A	-1.95754	-3.04123	-2.74327	-1.40203	-3.20207	-2.90433	-3.5	-3.47675	-1.32086	-1.10977	-2.20265	-1.47893	-0.948631	-0.607145	-0.357321
	POLR2B	-0.660369	-1.57101	-1.43668	-1.28081	-1.17575	-0.895583	-1.75572	-1.72618	-0.54359	-0.397993	-1.16478	-0.664378	-0.268684	-0.24788	-0.266271
	POLR2C	-0.565098	-1.49293	-1.3075	-1.13225	-0.872221	-1.01365	-0.673722	-2.35699	-1.03382	-0.566658	-2.00641	-0.888356	-0.426213	-0.328238	-0.342664
	POLR2D	-0.595733	-1.48831	-1.13193	-0.888247	-1.93795	-0.930036	-0.939101	-1.88826	-0.539626	-0.735717	-1.51783	-1.11035	-0.490883	-0.41981	-0.413257
	POLR2E	-0.783604	-1.27844	-1.46801	-0.934822	-1.46453	-0.564333	-1.31068	-0.666369	-0.819929	-0.899477	-1.40326	-0.983578	-0.208097	-0.289175	-0.145702
	POLR2F	-0.842926	-1.89821	-1.02617	-1.2887	-1.85274	-1.34414	-1.47741	-1.91707	-0.778414	-0.752466	-1.48438	-0.715504	-0.26912	-0.324118	-0.221822
	POLR2G	-1.08011	-1.97341	-1.61388	-1.42477	-1.96979	-0.947447	-1.52247	-1.92925	-0.650016	-0.648667	-1.54724	-0.827163	-0.672337	-0.416452	-0.447684
	POLR2I	-0.484814	-0.834444	-0.982944	-1.5194	-0.99807	-0.725538	-0.412064	-1.13359	-0.155029	-0.375812	-1.56	-0.409132	-0.182322	-0.0238952	-0.116882
	POLR3E	-0.795786	-0.448996	-0.323752	-0.472765	-0.278728	-0.54248	-0.198258	-0.991554	-0.20007	-0.461951	-0.5971	-0.521095	-0.70617	-0.434042	-0.53223
	POLR3H	-0.706036	-0.633971	-0.786416	-0.293593	-0.884614	-0.445756	-0.677625	-0.783734	-0.577804	-0.321807	-0.894456	-0.541126	-0.016167	-0.0580593	-0.190157
	POMP	-0.449135	-2.63343	-1.32746	-1.34601	-1.10505	-1.03766	-1.86208	-1.54971	-0.465988	-0.224446	-0.569264	-0.327958	0.0584606	-0.281933	0.0118509
	PPAP2C	-0.288623	-1.54612	-0.859334	-0.142416	-0.472422	-0.767992	-1.16473	-1.39768	-0.617583	-0.116241	-1.30704	-0.453078	-0.0360278	-0.0568672	0.240751
	PRKAG3	-0.594099	-0.58182	-0.513937	0.227209	-0.412161	-0.430451	-0.901648	-1.31045	-0.344232	-0.356612	-0.958556	-0.542332	-0.31067	-0.29927	-0.180475
	PRLH	-0.694175	-0.379223	-0.881823	0.200347	-0.927329	-0.700064	-0.590214	-1.01157	-0.599762	-0.66553	-0.885668	-1.26385	-0.851702	-0.600859	-0.863597
	PRPF18	-0.589364	-0.788708	-0.529768	-0.705524	-0.442016	-0.282002	-0.62062	-0.64016	-0.102575	-0.246659	-0.339751	-0.267075	0.00101131	-0.171699	0.0173787
	PRPF31	-0.296989	-1.37721	-0.328729	-0.660447	-0.204608	-0.205203	-1.07064	-0.42422	-0.314627	0.0129718	-0.777311	-0.279031	-0.168003	-0.0651687	-0.0476716
	PRPF38A	-0.788119	-1.05355	-0.697849	-1.06559	-0.816403	-0.378656	-0.497311	-0.174542	-0.165185	-0.496952	-0.831554	-0.183902	-0.204669	-0.102077	-0.133629
	PRPF4B	-0.563675	-0.431914	-0.450841	0.0461997	-1.13829	-0.581313	-0.728014	-0.600131	-0.158065	-0.448644	-0.573288	-0.566532	-0.399766	-0.431991	-0.488896
	PRPF8	-0.469311	-1.94473	-1.08771	-1.3907	-0.978811	-0.913475	-2.66405	-1.77901	-0.170984	-0.375557	-1.30945	-0.525037	-0.147866	-0.149117	0.0544945
	PSMA1	-0.518792	-2.45881	-0.987881	-1.12615	-0.99982	-0.720925	-1.36962	-0.777008	-0.147344	-0.333335	-0.78593	-0.522104	-0.365995	-0.331115	-0.0740854
	PSMA2	-0.654277	-2.30202	-1.41131	-0.92816	-1.43476	-1.03226	-2.25863	-2.20909	-0.400066	-0.63449	-1.11224	-1.28093	-0.343155	-0.444462	-0.303291
	PSMA4	-0.374712	-2.5427	-0.792639	-1.21185	NA	-0.913084	-1.76592	-2.45969	-0.310544	-0.294424	-1.82672	-0.843964	0.0292539	-0.190382	-0.0643084
	PSMA5	-0.657103	-2.34053	-0.763183	-1.03487	-0.593196	-1.22076	-0.645194	-3.39455	-1.44131	-0.0688285	-2.11826	-1.32888	-0.341109	-0.331998	-0.346314
	PSMA6	-0.795028	-2.09558	-1.23504	-1.21527	-0.888308	-0.887083	-0.990616	-1.86371	-0.673971	-0.263412	-1.34499	-0.520275	-0.37749	-0.373383	-0.264272
	PSMA7	-0.313261	-2.48286	-1.01118	-1.24184	-0.395978	-0.768404	-1.34006	-0.544442	-0.313423	-0.197596	-0.336743	-0.168141	0.0231029	-0.0642264	-0.0665275
	PSMB3	-0.320784	-2.40857	-0.867331	-1.35789	-0.570141	-0.77264	-1.23512	-0.953073	-0.70437	-0.33622	-0.344635	-0.505935	-0.498568	-0.514685	-0.477639
	PSMB5	-0.192574	-0.335979	-0.00184525	-0.713262	0.0554646	-0.436203	-0.468125	-0.659211	-0.391869	0.124898	-0.616901	-0.312336	0.0960005	0.087653	0.00350559
	PSMB6	-0.0776302	-0.410603	-0.368826	-1.25212	-0.104147	-1.06387	-1.23779	-0.233447	-0.355566	-0.298535	-0.520447	-0.641377	0.234622	-0.0923198	0.156138
	PSMB7	-0.203462	-1.43169	-0.446164	-1.33141	-0.0269013	-1.31301	-1.35435	-0.178909	-0.46551	-0.220623	-0.59871	-0.369437	0.457092	-0.0145052	0.292853
	PSMC3	-0.709054	-1.82164	-1.32079	-1.713	-1.59812	-0.976867	-1.86384	-0.946065	-0.668195	-0.869222	-0.531919	-0.949726	-0.43848	-0.440293	-0.404588
	PSMC4	-0.559479	-1.92111	-1.83633	-1.68332	-2.01804	-0.842503	-2.47169	-1.52062	-0.757352	-0.992126	-1.10122	-0.773389	-0.346216	-0.343403	-0.185876
	PSMC5	-0.24762	-1.99467	-1.09579	-1.53881	-1.26946	-1.10919	-2.24182	-0.826927	-0.487675	-0.529096	-0.859371	-0.62072	-0.0361235	-0.171935	-0.0918227
	PSMD1	-0.961861	-2.65224	-2.01468	-1.8006	-1.77891	-1.70204	-2.82008	-2.60043	-1.02802	-0.599863	-1.57667	-0.988467	-0.141528	-0.202167	0.0630013
	PSMD14	-0.429261	-2.22526	-1.29599	-1.6584	-1.49782	-0.638346	-2.27692	-0.456488	-0.277612	-0.22531	-0.796273	-0.0750388	0.200796	-0.0456794	0.373588
	PSMD2	-0.777155	-1.66955	-0.951863	-1.29934	-1.01215	-0.385401	-0.646445	-1.01479	-0.542229	-0.18901	-0.851516	-0.3756	0.0137258	-0.202642	0.0402281
	PSMD3	-0.54845	-2.74234	-2.45509	-1.69433	-1.66389	-1.22203	-2.35905	-1.4657	-0.597856	-1.22257	-0.908003	-0.675617	-0.350229	-0.270812	-0.102553
	PSMD6	-0.373319	-2.92573	-2.60061	-1.69896	-2.30569	-1.94427	-1.97989	-2.38593	-1.00681	-1.37887	-1.68665	-0.815693	0.0457586	-0.202063	-0.160507
	PSMD7	-0.669394	-1.60829	-0.978315	-1.34163	-1.05142	-0.471431	-2.0124	-0.648795	-0.717069	-0.454249	-0.515846	-0.786936	-0.244147	-0.136485	0.173192
	PSMD8	-1.1309	-3.00986	-2.25031	-1.85681	-1.98797	-1.18351	-2.55622	-1.31221	-0.642233	-1.13326	-1.55432	-0.683764	-0.248408	-0.285054	0.118335
	RAC1	-0.367196	-0.367563	-0.13329	0.126013	-0.215572	-0.260091	-0.550563	-0.523505	-0.123018	-0.708621	-0.446109	-0.903879	-0.379033	-0.245798	-0.212647
	RACGAP1	-0.225829	-1.41187	-0.658136	-1.38199	-0.40398	-0.748067	-1.07851	-0.730776	-0.376623	-0.29008	-1.03579	-0.350932	-0.357747	-0.224594	0.0446932
	RAN	-1.28997	-3.2746	-1.3798	-1.87637	-2.41388	-1.55028	-3.33582	-1.64364	-0.41943	-1.00092	-1.56466	-1.01385	0.031129	-0.111601	0.132177
	RASAL2	-0.340552	-0.469181	-0.971973	-0.325344	-0.501319	-0.115344	-0.371349	-0.33866	-0.263217	-0.60517	-0.708915	-1.0868	-0.511254	-0.423912	-0.50496
	RB1CC1	-0.800738	-1.35643	-1.35979	-0.678175	-1.14665	-0.827971	-2.5262	-0.856536	-0.400223	-0.333454	-1.27957	-1.2289	-0.395776	-0.509682	-0.429573
	RBBP9	-1.09788	-1.64931	-0.432711	-1.09246	-0.810311	-1.06832	-2.70537	-1.58165	-0.240317	-0.674584	-1.06584	-0.834483	NA	-0.45914	-0.245283
	RBM22	-0.16606	-1.16311	-0.947268	-1.36538	-0.542062	-0.360179	-1.24149	-1.18624	-0.497708	-0.252764	-1.22982	-0.353536	-0.324455	-0.479294	-0.45699
	RBM8A	-1.14651	-2.59524	-2.14008	-2.0266	-1.02825	-0.980573	-2.90735	-1.91153	-0.372623	-1.0168	-1.07178	-0.508496	-0.464138	-0.544987	-0.287863
	RFT1	-0.621032	-0.945813	-0.535812	-0.303558	-0.557756	-0.844651	-1.68838	-2.99411	-0.980749	-0.425998	-1.60781	-1.00837	-0.208413	-0.410273	-0.168645
	RFWD3	-0.339278	-0.461801	-0.482777	-0.313902	-0.465639	-0.314976	-1.10185	-0.280595	-0.459144	-0.506566	-0.0149147	-0.762775	-0.531703	-0.395729	-0.434108
	RPA1	0.0160475	-2.63422	-1.80569	-1.02403	-1.7658	-1.0755	-1.59196	-1.78423	-0.419051	-0.538577	-1.84236	-0.673609	-0.451143	-0.282013	-0.19139
	RPAP2	-0.449421	-1.59664	-0.518977	-0.465655	-1.14608	-0.785237	-0.893891	-1.08195	-0.203535	-0.197744	-1.11917	-0.313168	-0.101475	-0.0984538	0.0497594
	RPH3A	-0.427661	-0.34988	-0.813325	-0.270835	-1.06194	-0.802578	-1.16029	-0.98195	-0.500846	-0.557935	-0.475427	-1.07196	-0.239557	-0.260143	-0.365453
	RPL10	-1.03368	-2.01928	-1.48582	-1.1955	-1.31008	-1.04102	-1.53416	-2.24196	-0.748669	-0.793776	-1.24519	-1.05571	-0.298192	-0.508397	-0.336002
	RPL10A	-1.10612	-1.73338	-1.13919	-1.46311	-0.796427	-1.10106	-1.08938	-1.60459	-0.679409	-0.582665	-1.13857	-0.918737	-0.477588	-0.509649	-0.363392
	RPL10P16	-1.02735	-2.06074	-1.21516	-1.52999	-1.02258	-0.990094	-0.971852	-1.85921	-0.606377	-0.818586	-0.841484	-0.710359	-0.241711	-0.392128	0.0306079
	RPL11	-1.3485	-1.98581	-1.08438	-1.60043	-1.35486	-1.36128	-1.15535	-2.28744	-0.785204	-0.739217	-1.30417	-1.09811	-0.110349	-0.351159	-0.238164
	RPL12	-1.3902	-1.64091	-1.16935	-1.58284	-0.659427	-1.21594	-0.99646	-1.52931	-0.53537	-0.695333	-0.773528	-1.29546	-0.418733	-0.566999	-0.339495
	RPL13A	-1.09525	-1.72503	-0.99325	-1.16578	-1.0608	-0.996396	-1.02775	-1.49697	-0.563075	-0.588001	-1.2682	-0.749412	-0.345293	-0.377963	-0.309123
	RPL14	-1.18852	-2.16616	-1.29048	-1.49344	-1.40378	-1.49576	-1.21781	-2.32474	-0.633713	-1.11317	-1.64939	-0.915911	-0.71323	-0.779589	-0.835112
	RPL17	-1.08472	-2.12809	-1.34558	-1.4933	-1.10931	-1.29034	-1.37608	-1.89259	-0.650589	-0.820389	-1.19482	-0.803101	-0.441164	-0.610739	-0.381871
	RPL18	-1.3412	-2.29815	-1.29949	-1.71801	-1.65549	-1.16225	-1.61387	-2.45536	-0.836424	-0.939314	-1.63934	-0.841306	-0.315111	-0.31102	-0.33866
	RPL18AP6	-1.7811	-2.12106	-1.38468	-1.29085	-2.17142	-1.30001	-2.23584	-2.03917	-0.738728	-1.31644	-0.985187	-1.6265	-1.14343	-0.852058	-0.998765
	RPL21	-1.36767	-2.06413	-1.21702	-1.49844	-0.99431	-1.1701	-1.35075	-2.19086	-0.74854	-0.708775	-1.39418	-1.00797	-0.581883	-0.613277	-0.520287
	RPL23	-1.45314	-2.30157	-1.62729	-1.8587	-2.25918	-1.58098	-1.50616	-3.03021	-0.831327	-1.00834	-1.63265	-1.18373	-1.0022	-0.798079	-0.865696
	RPL26	-0.960921	-1.95988	-1.58711	-1.47016	-1.09345	-1.25511	-1.36962	-2.15133	-0.769455	-0.815004	-1.24984	-1.07925	-0.475325	-0.717007	-0.58151
	RPL27	-1.16454	-2.24861	-0.896312	-1.48861	-1.0663	-1.55578	-1.15182	-3.09356	-0.969303	-0.593564	-1.65092	-1.08795	-0.588746	-0.504072	-0.275521
	RPL27A	-1.66628	-2.01698	-1.17635	-1.60628	-1.35834	-1.13007	-1.44218	-2.07669	-0.558075	-0.733158	-1.36221	-1.09739	-0.889085	-0.649051	-0.600538
	RPL3	-1.40243	-1.81631	-2.17754	-1.57289	-1.50208	-1.32227	-1.36127	-1.72747	-0.684845	-0.60386	-1.64054	-1.29966	-0.666111	-0.685703	-0.638968
	RPL30	-1.28742	-2.04543	-1.49455	-1.44192	-1.25139	-1.00308	-1.3843	-1.76137	-0.729424	-0.526623	-1.2297	-0.904219	-0.0789314	-0.0454233	-0.00785748
	RPL31	-1.26569	-2.16594	-1.24992	-1.72234	-1.41591	-1.49211	-1.63996	-1.67615	-0.777851	-0.848884	-1.67237	-1.10782	-0.641768	-0.598428	-0.458087
	RPL32	-1.43715	-2.33816	-1.11	-1.31235	-1.59513	-0.96695	-1.65568	-2.48813	NA	-0.84634	-1.39274	-1.07823	-0.565174	-0.553234	-0.479742
	RPL34	-1.1549	-2.33444	-1.03917	-1.3405	-1.43734	-1.12334	-1.69069	-2.56731	-0.638823	-0.650596	-1.21289	-1.11451	-0.447986	-0.532949	-0.207751
	RPL35A	-1.25452	-2.20632	-1.16781	-1.41699	-1.36559	-1.17672	-1.50488	-2.8924	-1.13913	-0.89466	-1.72711	-1.27903	-0.800925	-0.571053	-0.600192
	RPL36	-1.12429	-1.74487	-0.93789	-1.45895	-1.34033	-0.898144	-1.36861	-2.12041	-0.51621	-0.63332	-1.20433	-0.624586	-0.711662	-0.647171	-0.550604
	RPL37	-1.11432	-1.26903	-0.951006	-1.06063	-0.898911	-1.01638	-1.00846	-2.70131	-0.77297	-0.539809	-1.95273	-1.37834	-0.409545	-0.629214	-0.422036
	RPL37A	-1.35768	-2.32452	-1.49318	-1.28347	-1.76908	-1.27033	-1.53001	-2.2637	-0.559788	-0.452183	-1.32598	-0.887013	-0.89429	-0.612539	-0.488634
	RPL4	-1.23907	-2.52641	-0.975754	-1.26984	-1.29771	-1.05204	-0.836318	-2.0206	-0.697835	-0.418064	-1.49379	-0.891421	-0.252173	-0.257585	-0.0510411
	RPL5	-1.09205	-2.20909	-1.59793	-1.12592	-1.61354	-1.42936	-1.33351	-1.90013	-0.702594	-0.427393	-1.58649	-0.589065	-0.268764	-0.281206	-0.213025
	RPL6	-1.18002	-2.35005	-1.39224	-1.18484	-1.35471	-1.20329	-1.14873	-2.17361	-0.715275	-0.490988	-1.16556	-0.724983	-0.479457	-0.401965	-0.322386
	RPL7	-1.33645	-1.95933	-1.04898	-1.47175	-1.25672	-0.870802	-1.2139	-2.58038	-0.790566	-0.475155	-1.42245	-0.815196	-0.605448	-0.333269	-0.43454
	RPL7A	-1.09071	-2.16876	-1.52451	-1.35149	-1.66077	-0.804566	-1.28203	-1.81957	-0.607454	-0.614588	-1.22959	-0.857449	-0.331829	-0.365105	-0.348617
	RPL7P23	-0.99181	-1.76207	-1.16467	-1.12033	-1.02285	-0.865457	-1.22862	-1.62441	-0.687671	-0.767771	-0.766668	-0.90029	-0.218979	-0.424141	-0.380103
	RPL8	-1.24945	-1.72284	-1.34325	-1.43471	-1.17719	-1.11477	-1.57776	-2.03117	-0.650703	-0.509083	-1.25949	-0.595164	-0.864498	-0.645687	-0.620368
	RPL9	-1.3595	-1.89782	-1.01362	-1.05631	-1.5755	-0.966676	-1.11034	-1.8048	-0.546137	-0.465069	-1.02705	-0.392952	-0.504081	-0.326601	-0.17266
	RPLP0	-1.12912	-1.93384	-1.61933	-1.55232	-1.35729	-1.18885	-1.21223	-1.85727	-0.758388	-0.502556	-1.24894	-1.15094	-0.449428	-0.357361	-0.301785
	RPS10	-0.777378	-2.01049	-1.50204	-1.28182	-1.80701	-0.885741	-1.54129	-1.49639	-0.624817	-0.528212	-1.13603	-0.755369	-0.321278	-0.465854	-0.481021
	RPS11	-1.31626	-2.26897	-1.89092	-1.58206	-2.30187	-1.68095	-2.00245	-2.56921	-0.806787	-0.772377	-1.88462	-1.39436	-0.958262	-0.672672	-0.696364
	RPS12	-1.08145	-2.19256	-2.06983	-1.47969	-1.49029	-1.18178	-1.71624	-1.87246	-0.755311	-0.840734	-1.57478	-1.18349	-0.860297	-0.549278	-0.471115
	RPS13	-1.21941	-2.30819	-2.06651	-1.39858	-1.42965	-1.23846	-1.48958	-1.3508	-0.894648	-0.72596	-1.68079	-1.15112	-0.777691	-0.579476	-0.519703
	RPS14	-0.839137	-1.9502	-1.39648	-1.15876	-1.5732	-0.964477	-1.53001	-1.03981	-0.760099	-0.738923	-1.45748	-1.28864	-0.326149	-0.432878	-0.271653
	RPS15A	-0.898239	-2.13225	-1.57312	-1.51683	-1.21179	-1.37802	-1.12076	-2.17631	-0.68893	-0.754081	-1.68197	-1.16097	-0.870588	-0.750528	-0.739617
	RPS16	-0.996512	-2.41514	-1.49858	-1.22187	-1.2045	-1.66918	-1.41901	-3.36184	-1.12362	-0.86628	-2.04441	-1.38427	-0.558165	-0.533585	-0.400217
	RPS17	-0.906171	-2.09718	-1.36903	-1.31042	-1.28798	-1.00642	-1.1857	-1.63551	-0.759063	-0.859359	-1.349	-1.1328	-0.583835	-0.534504	-0.461302
	RPS18	-1.61499	-2.72008	-2.06594	-1.37255	-2.55893	-1.74492	-1.88911	-2.1814	-0.82669	-1.05045	-1.99592	-1.59315	-1.32113	-0.891623	-1.01615
	RPS19	-1.54869	-2.46017	-1.89331	-1.41826	-1.95258	-1.1708	-1.22604	-1.47816	-0.779587	-1.08352	-1.40645	-1.26622	-1.36385	-0.851517	-0.943245
	RPS2	-0.891433	-2.46587	-1.82658	-1.65307	-1.77722	-1.54996	-1.60287	-2.37102	-0.859544	-0.820484	-1.69757	-1.20693	-0.321596	-0.313504	-0.25879
	RPS20	-0.525987	-1.99727	-1.80504	-0.939	-1.32506	-1.04201	-1.45019	-2.28083	-0.589244	-0.431188	-1.61417	-0.585138	-0.46292	-0.473594	-0.309891
	RPS21	-0.932814	-2.35432	-1.86084	-1.01394	-1.92529	-1.41157	-1.3146	-2.50069	-0.773688	-0.44019	-1.59994	-1.08096	-0.396358	-0.379316	-0.0599468
	RPS23	-0.675055	-2.13438	-1.39773	-0.832935	-1.62631	-0.643127	-1.47523	-2.63532	-0.724495	-0.58458	-1.30803	-0.828334	-0.372986	-0.715588	-0.454941
	RPS24	-0.756012	-2.19918	-0.983263	-1.01551	-1.66422	-1.03468	-1.41656	-1.55813	-0.592469	-0.620622	-0.846186	-0.621132	-0.643316	-0.530363	-0.361511
	RPS26	-0.677259	-1.87036	-1.02584	-0.749881	-1.21738	-0.666409	-1.09938	-3.08824	-0.728651	-0.692339	-1.37279	-0.91587	-0.643029	-0.483666	-0.392026
	RPS27A	-0.590267	-2.1173	-1.83896	-0.91622	-1.38387	-0.579108	-1.42279	-1.81772	-0.613927	-0.693998	-0.337291	-0.74663	-0.49941	-0.460494	-0.282455
	RPS29	-0.967708	-2.17185	-1.54604	-1.18633	-2.01232	-1.29847	-1.63918	-2.06516	-0.611451	-0.832662	-0.98586	-0.748824	-0.688085	-0.581203	-0.600612
	RPS3	-0.854587	-1.88709	-1.29357	-0.862711	-1.33237	-0.826015	-1.09803	-1.9952	-0.722103	-0.723277	-1.05558	-0.569158	-0.373614	-0.469148	-0.116401
	RPS3A	-0.944214	-2.04209	-1.22573	-1.11527	-1.32098	-0.996324	-1.36133	-1.61779	-0.679844	-0.842417	-1.01233	-0.588388	-0.370759	-0.444072	-0.284893
	RPS4X	-0.615072	-1.93155	-1.27075	-0.863921	-1.53066	-1.14781	-1.97634	-1.6795	-0.411018	-0.557066	-0.738979	-1.10136	-0.258003	-0.436778	-0.296873
	RPS5	-0.900794	-2.43071	-1.47212	-1.42387	-1.55572	-0.873168	-1.51713	-2.04456	-0.675294	-0.713327	-0.842425	-0.619328	-0.622461	-0.441545	-0.270218
	RPS6	-0.759384	-1.85539	-1.12438	-1.1912	-1.39357	-0.794982	-1.48452	-2.00689	-0.644923	-0.46172	-1.20115	-0.664719	0.041414	-0.262536	-0.144553
	RPS7	-1.00042	-2.12711	-1.31558	-1.39472	-1.41112	-0.891393	-1.856	-1.62607	-0.396287	-0.667055	-0.924436	-0.629109	-0.327908	-0.508809	-0.366093
	RPS8	-0.983018	-1.98244	-1.45039	-1.52835	-1.43598	-0.885688	-1.18282	-1.52959	-0.76121	-0.770358	-0.845164	-1.06185	-0.100563	-0.414103	-0.12016
	RPS9	-0.921532	-1.85734	-1.25078	-1.32611	-1.29669	-0.707608	-1.06966	-1.58319	-0.471453	-0.553589	-0.815694	-0.80809	-0.511087	-0.55794	-0.469473
	RPSA	-1.06435	-1.96098	-1.2416	-1.60351	-1.38038	-0.879666	-0.871229	-2.28253	-0.57643	-0.829633	-1.11518	-0.714328	-0.274122	-0.46562	-0.158262
	RPSAP55	-1.05058	-1.57675	-0.951077	-1.67046	-1.66253	-0.77591	-0.586634	-1.06409	-0.827957	-0.864266	-0.879966	-0.796027	-0.689118	-0.679968	-0.642467
	RRM1	-1.28438	-1.95904	-0.867404	-1.12786	-1.30263	-1.22575	-1.1916	-2.42614	-0.66513	-0.619827	-0.877859	-0.235105	-0.586402	-0.437567	0.149582
	RRM2	-1.88666	-2.88066	-1.59082	-1.60058	-2.21458	-0.995105	-3.03637	-3.33765	-0.991014	-0.730563	-1.62684	-0.940298	-0.783069	-0.51653	-0.205708
	RSL24D1	-0.290499	-1.23889	-0.547686	-0.529897	-0.906017	-0.487188	-0.604619	-0.898414	-0.323482	-0.295284	-0.733333	-0.559476	0.0715553	-0.360226	-0.260349
	RUVBL1	-0.193465	-0.400863	-0.449086	-0.470283	-0.458955	-0.000939116	-0.851051	-0.444056	-0.161063	-0.149541	-0.00946275	-0.610228	0.17185	0.00920072	0.00749422
	RUVBL2	-0.328834	-0.537124	-0.380332	-0.584615	-0.79033	-0.951416	-1.3336	-1.47905	-0.683028	-0.516415	-0.858949	-0.735326	-0.225727	-0.0140624	-0.0908487
	SALL1	-0.669286	-1.79517	-0.67093	-1.344	-0.89025	-0.243765	-2.13415	-0.80073	-0.143139	-0.32591	-0.383651	-0.449722	-0.0056468	-0.240631	-0.415345
	SAMD4B	-1.18669	-1.58562	-1.36167	-0.980914	-2.23864	-1.49924	-1.39903	-2.608	-0.801642	-0.454906	-1.6375	-1.41209	-0.99446	-0.824274	-1.05981
	SART1	-0.89241	-0.473256	-1.19706	-1.39664	-0.759277	-0.247289	-1.04715	-1.18526	-0.32455	-0.260852	-0.885103	-0.748238	-0.362751	-0.199352	-0.175034
	SEC61A1	-0.2003	-0.863368	-0.432942	-0.330235	-0.773767	-0.302516	-0.476879	-1.62128	-0.436612	-0.226174	-0.46588	-0.363194	0.240362	-0.0569803	0.164625
	SEC61G	-0.275921	-0.482272	-0.607402	-0.333282	-0.475642	-0.119336	-0.350727	-0.29041	-0.204585	-0.352574	0.079106	-0.292977	0.0810745	-0.0798077	-0.0149974
	SETD4	-0.436382	-0.118563	-0.649467	-0.19366	-2.16096	-0.448915	-0.424706	-1.49958	-0.236062	-0.478053	-1.13671	-1.0611	-1.10345	-0.639011	-0.564657
	SF3A1	-0.405287	-1.55185	-1.24228	-1.31301	-0.7184	-1.01085	-1.44083	-3.6407	-0.878536	-0.28557	-2.44541	-1.26102	-0.227295	-0.191921	-0.112296
	SF3A3	-0.249271	-1.63319	-1.31054	-1.18476	-1.29265	-0.410892	-1.43344	-0.792782	-0.0906075	-0.347982	-0.487459	-0.129124	0.0609557	0.0876004	0.388004
	SF3B1	-1.11189	-2.10431	-1.14381	-1.68524	-1.89088	-0.915045	-2.4399	-2.27637	-0.61672	-0.427976	-1.32679	-1.23743	-0.260083	-0.336036	-0.133232
	SF3B14	-1.18965	-2.11619	-1.87506	-2.1241	-1.99741	-1.02612	-1.67631	-1.35699	-0.438337	-0.533385	-1.27756	-0.689413	-0.31635	-0.375422	-0.323487
	SF3B2	-1.46185	-0.925529	-1.35065	-1.31301	-1.65065	-1.32246	-1.14383	-0.957225	-0.523087	-0.832821	-0.75449	-1.34188	-0.934873	-0.630065	-0.517277
	SF3B4	-0.484376	-0.710863	-0.768708	-1.19098	-1.45692	-0.915984	-0.596722	-1.84311	-0.0360377	-0.00895128	-0.446252	-0.388036	-0.383375	-0.151509	-0.166876
	SF3B5	-0.547811	-1.75212	-1.20766	-1.74013	-2.04839	-1.21301	-2.36034	-1.6766	-0.0706583	-0.368501	-0.668684	-0.702801	-0.089101	-0.114027	0.0162297
	SFPQ	-0.787483	-1.52051	-1.19472	-1.73072	-1.13222	-1.00579	-1.05627	-0.707808	-0.1523	-0.272621	-0.942202	-0.68498	0.134801	-0.0799755	0.0425972
	SLC31A2	-0.841778	-1.77015	-2.03169	-0.796307	-1.31221	-1.4477	-2.12857	-1.40895	-0.867507	-1.09795	-0.664842	-0.382287	-0.627843	-0.489054	-0.282888
	SLC39A5	-0.434204	-0.382937	-0.877763	-0.435	-0.11872	-0.274287	-0.722719	-0.54795	-0.210517	-0.316823	-0.781975	-0.65204	-0.0279765	-0.431018	-0.379059
	SMU1	-0.979048	-2.54203	-1.79178	-1.94134	-0.972461	-1.3405	-1.85615	-1.90151	-0.470611	-1.04267	-0.898737	-0.677133	-0.242028	-0.394038	-0.109028
	SNRNP200	-0.564796	-1.61075	-1.06914	-2.02061	-1.0898	-0.74997	-1.50863	-0.739716	-0.046474	-0.227724	-1.30093	-0.239786	-0.477399	-0.343973	-0.366194
	SNRNP70	0.0388518	-1.40224	-0.251517	-1.21523	-0.553346	0.145748	-0.579886	-0.249988	-0.40439	-0.340531	-0.23022	-0.168945	0.350411	0.152018	0.131024
	SNRPA1	-0.283396	-1.61847	-0.594216	-1.57823	-0.653447	-0.0712847	-1.25782	-0.405712	-0.212815	-0.200593	-0.17006	-0.269088	0.0254339	-0.129154	-0.216456
	SNRPB	-0.537264	-1.7454	-0.876997	-2.21309	-1.00771	-0.122546	-2.16263	-1.17434	-0.334877	-0.297707	-0.551028	-0.718087	0.117928	-0.2058	0.0196202
	SNRPC	0.0104948	-1.1613	-0.789866	-1.37416	-0.72408	-0.209614	-0.925053	-1.16943	-0.456769	-0.418021	-0.437974	-0.726499	0.404665	0.070109	0.175835
	SNRPD1	-0.772933	-2.1037	-1.36927	-2.43152	-1.29127	-0.786572	-1.79876	-1.75433	-0.357425	-0.289899	-1.0539	-0.365508	-0.0843871	-0.413732	-0.185201
	SNRPD2	-0.718012	-1.9622	-1.18967	-2.5237	-1.69653	-0.937136	-1.90658	-2.79391	-0.866183	-0.416279	-1.34858	-0.826837	-0.0463364	-0.262804	-0.087822
	SNRPD3	-0.929816	-1.87862	-1.49097	-2.39922	-0.874504	-0.606401	-1.91777	-1.82002	-0.345151	-0.174249	-0.60458	-0.406879	0.0227735	-0.202486	0.0465043
	SNW1	-0.348427	-1.58426	-0.88615	-1.82932	-0.695404	-0.33175	-0.363515	-1.43635	-0.467137	-0.30981	-0.863153	-0.496669	-0.0742058	0.0127181	0.0965269
	SON	-1.02915	-2.74485	-1.49119	-2.08424	-1.6936	-1.44279	-2.32375	-1.08752	-1.22742	-1.05528	-1.18745	-1.01765	-0.55165	-0.730315	-0.626972
	SP7	-0.967835	-0.854174	-0.87641	-1.28815	-0.649138	-0.507552	-0.33459	-1.89023	-0.445862	-0.287797	-0.601291	-0.43074	-0.251561	-0.447538	-0.180673
	SPAG1	-0.76868	-0.32473	-0.626516	-0.298757	-0.144583	-0.645919	-0.577399	-2.50933	-0.625277	-1.01177	-0.886291	-0.709064	-0.734181	-0.77222	-0.63483
	SPANXA1	-0.833619	-0.538541	-0.997195	-1.31696	-1.20577	-0.875402	-0.516349	-1.00059	-0.658408	-0.598934	-0.307426	-0.65851	-0.917348	-0.615893	-0.870019
	SPANXA2	-0.960778	-0.971315	-0.572901	-0.703911	-0.87697	-1.07138	-1.22991	-0.821455	-0.485781	-0.605616	-0.849403	-0.710024	-0.20536	-0.471682	-0.325703
	SRCAP	-0.345276	-1.54513	-0.335881	-1.17796	-0.79439	-0.0660285	-2.13304	-0.520676	-0.186398	-0.381433	-0.499982	-0.211395	-0.508199	-0.52993	-0.659225
	SRP54	-0.322366	-0.435595	-0.717362	-0.816183	-0.918459	-0.459538	-1.33448	-1.58807	-0.434055	-0.565647	-0.72602	-0.660886	-0.143298	-0.433184	-0.294196
	SRRT	-0.102711	-0.327852	-0.00731704	-0.156778	-0.0887902	-0.0849109	-0.321909	-0.459522	-0.0151778	0.0827054	-0.332503	-0.0225957	-0.429851	0.0080741	0.0293369
	SRSF3	-0.43994	-2.01274	-1.05997	-0.86325	-0.802526	-0.0166147	-1.54798	-1.53883	-0.7991	-0.0807248	-0.384053	-0.471732	0.416624	0.0245943	0.196583
	SUPT5H	-1.51695	-1.25534	NA	-1.12681	-1.1241	-0.805289	-1.17156	-0.653236	-0.556486	-0.361515	-1.50281	-0.753764	-0.850849	-0.683945	-0.630017
	SUPT6H	-1.32835	-0.697698	-0.627352	-1.24279	-1.72457	-0.584297	-0.972313	-2.17644	-0.501226	-0.104769	-1.29372	-0.353085	-0.226516	-0.205501	-0.146523
	TAS2R45	0.00557765	-0.202564	-0.0695857	-0.177812	-0.267909	-0.271884	-0.406559	-0.502154	-0.0197224	0.0382318	0.170555	-0.0651581	0.426589	0.00388212	0.104415
	TBL3	-0.110236	-0.900119	-0.553576	-0.684017	-0.188963	-0.488232	-0.0435707	-2.63151	-0.306058	-0.271547	-1.29317	-0.520822	0.496131	0.326879	0.406542
	TCF20	0.10763	-0.0666455	-0.0983358	-0.180046	-0.0786027	0.157503	-0.121336	-0.0816178	-0.0412424	-0.211139	-0.0560901	-0.0860074	0.375384	0.486932	0.33387
	TLN1	-0.125812	-0.170517	-0.251461	-0.657666	-0.554677	0.0529522	-0.301234	-0.189326	-0.354573	-0.450389	-0.40613	-0.511128	-0.237436	-0.174957	-0.493712
	TMEM51	-0.666076	-0.456463	-0.546777	-0.170192	-1.15857	-0.797364	-1.2139	-1.22255	-0.717945	-0.382838	-1.45443	-0.960192	-0.368148	-0.248149	-0.260067
	TPX2	-1.48439	-2.78401	-1.85282	-1.85666	-2.05221	-1.94769	-2.51045	-2.17375	-1.27222	-0.732204	-1.49363	-0.745622	-0.546384	-0.426931	-0.509537
	TUBA1B	-0.717855	-2.89952	-1.38383	-1.09557	-1.60896	-0.965456	-2.04512	-2.40074	-0.694974	-0.819705	-1.15005	-0.753995	-0.365572	-0.491347	-0.386461
	TUBA1C	-1.07522	-2.45819	-1.36845	-1.56209	-1.58527	-0.873345	-2.12941	-2.10335	-0.533383	-0.64575	-0.629291	-0.489453	-0.69615	-0.536717	-0.683325
	U2AF2	-0.296925	-1.49295	-0.754952	-1.24429	-0.933469	0.279565	-1.10513	-0.160044	-0.199209	-0.0255474	-0.725903	-0.182059	-0.198248	0.0829447	-0.169053
	UBA52	-1.02666	-1.89142	-1.3082	-1.56987	-0.796989	-1.26449	-1.04749	-1.21835	-0.386498	-0.377608	-1.106	-0.280799	-0.697973	-0.365287	-0.381956
	UBB	-2.38862	-3.86354	-3.51036	-2.43673	-3.00546	-2.33844	-3.21247	-3.07134	-1.54544	-1.88603	-2.22948	-1.77526	-1.92313	-1.25357	-1.36789
	UBC	-2.81606	-3.37249	-3.23392	-2.46492	-2.73615	-2.07278	-2.72767	-2.77898	-1.22499	-1.83053	-2.32421	-1.87763	-1.64104	-1.10757	-1.33117
	UBL5	-0.952448	-1.57372	-0.934931	-1.96995	-1.32674	-0.107633	-1.72182	-0.94739	-0.315308	-0.490182	-1.16591	-0.624351	-0.174221	-0.208871	-0.252029
	USP39	-0.301539	-0.605089	-0.433935	-0.738088	-1.06366	-0.336748	-0.510041	-2.16912	-0.57025	-0.0492852	-0.734444	-0.809954	-0.489087	-0.356405	-0.548034
	WBP11	-0.39394	-0.594307	-0.539802	-1.3599	-0.628962	-0.113644	-0.569862	-0.441183	-0.226411	-0.327198	-0.126589	-0.308504	-0.102064	0.0930258	0.0571107
	WDR11	-0.127858	-0.218818	0.00672544	-0.410621	-0.347411	-0.0328141	-0.327278	-1.26254	-0.496855	0.0464135	-0.331606	-0.43972	-0.137335	-0.150696	-0.135871
	WDR46	-0.33589	NA	-0.463483	-0.171067	-0.61889	-0.354336	-0.603607	-1.33253	-0.472897	-0.079284	-0.280245	-0.116538	-0.632234	-0.328441	-0.38812
	WEE1	-0.704421	-1.79282	-1.33474	-0.358573	-1.27818	-1.48375	-1.5095	-3.40719	-1.33626	-0.80261	-2.19045	-0.728304	-0.643833	-0.394351	-0.409108
	XAB2	-1.09009	-1.75041	-1.57363	-1.62706	-1.48671	-1.48274	-1.38289	-1.82844	-0.56997	-0.449096	-1.75098	-0.55594	-0.624332	-0.570176	-0.131915
	XPNPEP3	-0.485916	-0.257002	-0.787393	-0.365512	-1.46391	-0.319115	-0.223432	-1.41699	-0.273859	-0.511865	-1.06639	-0.876166	-0.679841	-0.564415	-0.614164
	XPO1	-0.554501	-1.23494	-0.842929	-0.824229	-0.861762	-0.503248	-0.63571	-1.82269	-0.491633	0.0683662	-1.15809	-0.480642	-0.175947	-0.378681	-0.535156
	YARS2	-0.200593	-0.410665	-0.64722	-0.551644	-0.118509	-0.190885	-0.554709	-0.0907945	-0.499464	-0.467991	-0.328621	-0.222731	-0.133852	-0.316595	-0.154585
	ZBTB2	-0.836002	-1.13808	-1.37394	-0.466907	-1.10817	-1.0911	-1.61321	-0.93451	-0.441017	-0.319218	-1.33577	-0.631607	-0.100137	-0.149936	-0.00910974
	ZNF580	-0.691597	-0.291989	-0.93862	-0.32233	-0.593104	-0.446307	-0.396658	-0.408601	-0.299267	-0.26892	-1.08585	-0.429326	-0.310707	-0.479891	-0.291634
	ZNF830	-0.677392	-0.353991	-0.373968	-0.875039	-0.449991	-0.296342	-0.0540315	-1.88776	-0.522215	-0.426055	-0.907535	-0.898442	-0.535709	-0.352779	-0.433177
	ZSWIM6	-0.968214	-0.528355	-0.52669	-0.397708	-1.09431	-0.613179	-0.807984	-0.872482	-0.479955	-0.628316	-1.24891	-1.14685	-0.61473	-0.507743	-0.622245
	* Genes displayed in black; viability scores of ≤ -0.5 in less than 24 replicates of the tumor cell lines.
	∫ Genes displayed in red; HNSCC lethal-hits with a viability score of ≤ -0.5 in at least 24 out of 36 replicates of the tumor cell lines and in less than 6 out of 9 replicates of the primary fibroblasts.
	ǂ Genes displayed in blue; core essential genes. Viability scores of ≤ -0.5 in at least 24 out of 36 replicates of the tumor cell lines and in at least 6 out of 9 replicates of the primary fibroblasts.
