# Supplementary material for: Chemopreventive targeted treatment of head and neck precancer by Wee1 inhibition
Source: Sci Rep. 2020 Feb 11;10:2330. doi: 10.1038/s41598-020-58509-2 (PMC7012863; doi:10.1038/s41598-020-58509-2)
Supplement: Supplementary file 3 — Supplementary Table S3. [file 41598_2020_58509_MOESM3_ESM.xlsx]

## Sheet: Suppl. Table 3
Supplementary Table S3. Median viability scores of druggable genes in siRNA screening library
Druggable genes	CCH-FA-HNSCC-2	VU-SCC-1131	VU-SCC-1365	VU-SCC-1604	VU-SCC-120	VU-SCC-OE	UM-SCC-11B	UM-SCC-22B	UM-SCC-104	UM-SCC-47	UT-SCC-45	VU-SCC-147	# Cell lines with score <-0.5	Fibro-blasts #50	Fibro-blasts #54	Fibro-blasts VU-1678	# Primary cells with score < -0.5	VU-preSCC-M3a	Top five genes lethal in precancerous cells
KIF11	-0.891184	-2.23743	-1.0568	-1.34842	-1.29901	-0.723026	-1.90736	-2.96458	-0.422221	-0.364472	-1.76656	-0.366816	9	-0.0888544	0.02772	0.0922159	0	-1.7906	1
RRM1	-1.28438	-1.95904	-0.867404	-1.12786	-1.30263	-1.22575	-1.1916	-2.42614	-0.66513	-0.619827	-0.877859	-0.235105	11	-0.586402	-0.437567	0.149582	1	-1.76142	2
NHP2L1	-1.3987	-2.54935	-2.07153	-2.56408	-1.50294	-1.52476	-3.41176	-1.98762	-1.01019	-0.712298	-1.5829	-1.49663	12	-0.159325	-0.128866	-0.0131272	0	-1.73801	3
WEE1	-0.704421	-1.79282	-1.33474	-0.358573	-1.27818	-1.48375	-1.5095	-3.40719	-1.33626	-0.80261	-2.19045	-0.728304	11	-0.643833	-0.394351	-0.409108	1	-1.58797	4
SF3B1	-1.11189	-2.10431	-1.14381	-1.68524	-1.89088	-0.915045	-2.4399	-2.27637	-0.61672	-0.427976	-1.32679	-1.23743	11	-0.260083	-0.336036	-0.133232	0	-1.27346	5
CCBL2	-0.348648	-0.887872	-1.06417	-1.12291	-1.22294	-0.222908	-1.07779	-1.64533	-0.592427	-0.0288155	-1.30989	-0.392602	8	-0.101007	-0.0138137	-0.0145548	0	-0.593672
CSNK2A2	-0.356291	-0.333694	-0.621247	-0.359732	-1.03387	-1.08037	-1.36052	-1.03724	-0.514071	-0.689809	-0.663978	-0.783635	9	-0.287376	-0.203609	-0.14796	0	-0.430406
GABRB2	-0.193866	-1.39245	-0.816337	0.235506	-0.324404	-0.667036	-1.38844	-2.38064	-0.589041	-0.600832	-1.55017	-1.30162	9	-0.390343	-0.432729	-0.435425	0	-0.304404
INCENP	-0.41241	-1.51303	-1.37607	-0.640223	-0.854253	-0.942051	-1.39576	-1.92792	-0.801904	-0.311257	-0.9049	-0.493476	9	-0.415639	-0.251131	0.0109472	0	-0.43395
LPAR3	-0.564393	-0.535758	-0.722134	-0.80887	-1.25707	-0.741761	-1.26471	-1.04939	-0.584277	-0.442373	-1.86088	-1.19916	11	-0.181115	-0.166699	-0.100291	0	-0.993832
MC3R	-0.683361	-1.20136	-0.765354	-1.43684	-0.173944	-0.483197	-0.617697	-0.824792	-0.407102	-0.180498	-0.58874	-0.564986	8	-0.193006	-0.133068	-0.135422	0	-0.435237
PSMA1	-0.518792	-2.45881	-0.987881	-1.12615	-0.99982	-0.720925	-1.36962	-0.777008	-0.147344	-0.333335	-0.78593	-0.522104	10	-0.365995	-0.331115	-0.0740854	0	-0.230231
PSMA2	-0.654277	-2.30202	-1.41131	-0.92816	-1.43476	-1.03226	-2.25863	-2.20909	-0.400066	-0.63449	-1.11224	-1.28093	11	-0.343155	-0.444462	-0.303291	0	-0.544267
PSMA4	-0.374712	-2.5427	-0.792639	-1.21185	NA	-0.913084	-1.76592	-2.45969	-0.310544	-0.294424	-1.82672	-0.843964	8	0.0292539	-0.190382	-0.0643084	0	-0.988698
PSMA5	-0.657103	-2.34053	-0.763183	-1.03487	-0.593196	-1.22076	-0.645194	-3.39455	-1.44131	-0.0688285	-2.11826	-1.32888	11	-0.341109	-0.331998	-0.346314	0	-1.16132
PSMA6	-0.795028	-2.09558	-1.23504	-1.21527	-0.888308	-0.887083	-0.990616	-1.86371	-0.673971	-0.263412	-1.34499	-0.520275	11	-0.37749	-0.373383	-0.264272	0	-0.431092
PSMB3	-0.320784	-2.40857	-0.867331	-1.35789	-0.570141	-0.77264	-1.23512	-0.953073	-0.70437	-0.33622	-0.344635	-0.505935	9	-0.498568	-0.514685	-0.477639	1	-0.242332
PSMC3	-0.709054	-1.82164	-1.32079	-1.713	-1.59812	-0.976867	-1.86384	-0.946065	-0.668195	-0.869222	-0.531919	-0.949726	12	-0.43848	-0.440293	-0.404588	0	-0.392644
PSMC4	-0.559479	-1.92111	-1.83633	-1.68332	-2.01804	-0.842503	-2.47169	-1.52062	-0.757352	-0.992126	-1.10122	-0.773389	12	-0.346216	-0.343403	-0.185876	0	-0.529008
PSMC5	-0.24762	-1.99467	-1.09579	-1.53881	-1.26946	-1.10919	-2.24182	-0.826927	-0.487675	-0.529096	-0.859371	-0.62072	10	-0.0361235	-0.171935	-0.0918227	0	-0.219863
PSMD1	-0.961861	-2.65224	-2.01468	-1.8006	-1.77891	-1.70204	-2.82008	-2.60043	-1.02802	-0.599863	-1.57667	-0.988467	12	-0.141528	-0.202167	0.0630013	0	-0.772987
PSMD2	-0.777155	-1.66955	-0.951863	-1.29934	-1.01215	-0.385401	-0.646445	-1.01479	-0.542229	-0.18901	-0.851516	-0.3756	9	0.0137258	-0.202642	0.0402281	0	-0.294
PSMD3	-0.54845	-2.74234	-2.45509	-1.69433	-1.66389	-1.22203	-2.35905	-1.4657	-0.597856	-1.22257	-0.908003	-0.675617	12	-0.350229	-0.270812	-0.102553	0	-0.775592
PSMD6	-0.373319	-2.92573	-2.60061	-1.69896	-2.30569	-1.94427	-1.97989	-2.38593	-1.00681	-1.37887	-1.68665	-0.815693	11	0.0457586	-0.202063	-0.160507	0	-0.570436
PSMD7	-0.669394	-1.60829	-0.978315	-1.34163	-1.05142	-0.471431	-2.0124	-0.648795	-0.717069	-0.454249	-0.515846	-0.786936	10	-0.244147	-0.136485	0.173192	0	-0.470934
PSMD8	-1.1309	-3.00986	-2.25031	-1.85681	-1.98797	-1.18351	-2.55622	-1.31221	-0.642233	-1.13326	-1.55432	-0.683764	12	-0.248408	-0.285054	0.118335	0	-0.904118
RAN	-1.28997	-3.2746	-1.3798	-1.87637	-2.41388	-1.55028	-3.33582	-1.64364	-0.41943	-1.00092	-1.56466	-1.01385	11	0.031129	-0.111601	0.132177	0	-0.89565
RPL11	-1.3485	-1.98581	-1.08438	-1.60043	-1.35486	-1.36128	-1.15535	-2.28744	-0.785204	-0.739217	-1.30417	-1.09811	12	-0.110349	-0.351159	-0.238164	0	-1.0555
RPL13A	-1.09525	-1.72503	-0.99325	-1.16578	-1.0608	-0.996396	-1.02775	-1.49697	-0.563075	-0.588001	-1.2682	-0.749412	12	-0.345293	-0.377963	-0.309123	0	-0.974812
RPL37	-1.11432	-1.26903	-0.951006	-1.06063	-0.898911	-1.01638	-1.00846	-2.70131	-0.77297	-0.539809	-1.95273	-1.37834	12	-0.409545	-0.629214	-0.422036	1	-1.25048
RPSA	-1.06435	-1.96098	-1.2416	-1.60351	-1.38038	-0.879666	-0.871229	-2.28253	-0.57643	-0.829633	-1.11518	-0.714328	12	-0.274122	-0.46562	-0.158262	0	-0.587178
RSL24D1	-0.290499	-1.23889	-0.547686	-0.529897	-0.906017	-0.487188	-0.604619	-0.898414	-0.323482	-0.295284	-0.733333	-0.559476	8	0.0715553	-0.360226	-0.260349	0	-0.503699
TUBA1B	-0.717855	-2.89952	-1.38383	-1.09557	-1.60896	-0.965456	-2.04512	-2.40074	-0.694974	-0.819705	-1.15005	-0.753995	12	-0.365572	-0.491347	-0.386461	0	-0.813123
XPO1	-0.554501	-1.23494	-0.842929	-0.824229	-0.861762	-0.503248	-0.63571	-1.82269	-0.491633	0.0683662	-1.15809	-0.480642	9	-0.175947	-0.378681	-0.535156	1	-0.467125
UBBb	-2.38862	-3.86354	-3.51036	-2.43673	-3.00546	-2.33844	-3.21247	-3.07134	-1.54544	-1.88603	-2.22948	-1.77526	12	-1.92313	-1.25357	-1.36789	3	-2.89796
UBCb	-2.81606	-3.37249	-3.23392	-2.46492	-2.73615	-2.07278	-2.72767	-2.77898	-1.22499	-1.83053	-2.32421	-1.87763	12	-1.64104	-1.10757	-1.33117	3	-2.6373
a Previously published by de Boer et al. 2017, re-analysed with improved method of viability score.
b Transfection controls
